# Supplementary material for: 3D mapping of compositional gradients of core-shell structures in AgInxGa1-xS2 quantum dots by atom probe tomography
Source: Nat Commun. 2026 Apr 3;17:4759. doi: 10.1038/s41467-026-71518-5 (PMC13216564; doi:10.1038/s41467-026-71518-5)
Supplement: Supplementary file 4 — Source Data [file 41467_2026_71518_MOESM4_ESM.xlsx]

## Sheet: Fig.2d
Distance (nm)	Ag atom%	Ag atom% Sigma	In atom%	In atom% Sigma	Ga atom%	Ga atom% Sigma	S atom%	S atom% Sigma
-1.35	16.8939	0.62341	4.84848	0.38164	25.7121	0.65477	52.5455	0.86291
-1.05	16.0412	0.47818	4.811	0.26612	26.2268	0.5328	52.921	0.62071
-0.75	16.8728	0.33394	4.59364	0.18667	29.417	0.4063	49.1166	0.44576
-0.45	17.5082	0.27789	4.06011	0.12079	25.5191	0.30574	52.9126	0.35039
-0.15	19.1533	0.22774	5.43309	0.09308	23.4931	0.2598	51.9205	0.29994
0.15	19.4266	0.23856	5.0387	0.12114	23.695	0.26535	51.8397	0.30717
0.45	20.9027	0.2519	6.13047	0.13919	21.6104	0.25521	51.3565	0.31426
0.75	22.9634	0.29504	9.84144	0.20895	17.8786	0.26879	49.3166	0.35071
1.05	25.0196	0.3639	13.7451	0.29789	13.0588	0.30048	48.1765	0.41812
1.35	27.2174	0.56895	12.2174	0.42372	12.6087	0.44188	47.9565	0.61931

## Sheet: Fig.3c
Distance (nm)	Ag atom%	Ag atom% Sigma	In atom%	In atom% Sigma	Ga atom%	Ga atom% Sigma	S atom%	S atom% Sigma
0	14.0732	1.43821	0	0	34.1463	1.70288	51.7805	1.90318
0.5	18.9312	1.36396	4.1746	0.63764	24.7513	1.52471	52.1429	1.79983
1	22.1945	1.03759	6.98753	0.54354	20.9601	0.91445	49.8579	1.23664
1.5	21.267	0.97317	9.04977	0.68231	17.6471	0.90664	52.0362	1.18814
2	22.9282	1.10471	9.39227	0.76663	15.1934	0.94332	52.4862	1.31235
2.5	22.67	1.05069	7.0529	0.6425	16.3728	0.92856	53.9043	1.25088
3	25.1592	1.2244	13.6051	1.02399	13.2866	1.0154	47.949	1.40046
3.5	28.1379	1.25642	11.0345	0.91994	12.4483	1.00171	48.3793	1.46749
4	27.2887	1.11739	8.24742	0.69827	11.6289	0.84318	52.8351	1.26714
4.5	26.0196	1.42107	9.41176	0.91426	17.2549	1.18312	47.3137	1.5554
5	22.7723	1.20459	8.25083	0.79031	15.8911	0.89484	53.0858	1.41731
5.5	17.0213	0.96907	3.7234	0.48821	27.9255	1.15682	51.3298	1.28882
6	16.7959	1.26807	3.55102	0.5631	31.6939	1.69999	47.9592	1.78423

## Sheet: Fig.3d
Distance (nm)	Ag atom%	Ag atom% Sigma	In atom%	In atom% Sigma	Ga atom%	Ga atom% Sigma	S atom%	S atom% Sigma
0	16.6342	0.95608	0	0	29.2033	1.17446	54.1626	1.32427
0.5	18.6667	0.95443	2.66667	0.39463	27.3333	1.09167	51.3333	1.22431
1	21.5517	0.80986	5.75862	0.52691	24.431	0.85771	48.2586	0.98036
1.5	21.4286	0.77544	5.15873	0.41801	18.6508	0.73612	54.7619	0.94062
2	20.9125	0.75232	8.74525	0.52259	20.1521	0.74205	50.1901	0.92493
2.5	20.5426	0.75458	10.0775	0.56224	19.3798	0.73826	50	0.93386
3	26.0684	0.86096	10.6838	0.60582	14.9573	0.69945	48.2906	0.98001
3.5	24.4541	0.85209	11.3537	0.62893	14.8472	0.7049	49.345	0.99114
4	28.8943	0.88379	9.34959	0.55685	13.8211	0.66012	47.935	0.9532
4.5	27.5018	0.78705	10.1873	0.5151	11.6007	0.54899	50.7103	0.8892
5	25.519	0.80083	10.1266	0.58789	11.1266	0.58789	53.2278	0.96107
5.5	25.5362	0.93143	11.0773	0.67947	14.4589	0.75381	48.9275	1.03719
6	23.301	0.88363	10.1942	0.63244	15.0485	0.74734	51.4563	1.04466
6.5	19.7531	0.93842	3.7037	0.44513	29.3333	1.11111	47.2099	1.16759
7	17.8082	0.94988	2.73973	0.40529	30.6164	1.18893	48.8356	1.23194

## Sheet: Fig.3g
Distance (nm)	Ag atom%	Ag atom% Sigma	In atom%	In atom% Sigma	Ga atom%	Ga atom% Sigma	S atom%	S atom% Sigma
0	9.41176	0.95013	3.52941	0.60043	36.4706	0.96628	50.5882	1.02687
0.5	15.7407	0.74339	2.77778	0.33545	33.7963	0.96554	47.6852	1.01953
1	19.2269	0.73431	5.78151	0.37093	21.4286	0.79792	53.563	0.96112
1.5	25.1379	0.75385	8.24138	0.45657	13.7586	0.58774	52.8621	0.87476
2	25.9193	0.68702	7.20461	0.41641	15.8674	0.61694	51.0087	0.80508
2.5	27.2455	0.73085	6.28743	0.39846	14.9701	0.58566	51.497	0.8204
3	28.6078	0.91882	12.3137	0.38168	13.0784	0.6901	46	0.92036
3.5	27.8624	0.96825	9.09174	0.61203	14.5963	0.7372	48.4495	0.99305
4	27.0189	0.96897	10.3774	0.62836	12.7358	0.68689	49.8679	1.02243
4.5	21.1864	1.12852	7.62712	0.73305	18.6441	1.07559	52.5424	1.07908
5	20.5506	0.564	6.06742	0.33951	19.4045	0.52664	53.9775	0.70196
5.5	12.0909	1.30018	4.27273	0.67403	32.8182	1.20653	50.8182	1.34021
6	10.434	1.20452	2.88679	0.56067	33.0755	1.32346	53.6038	1.44236

## Sheet: Fig.3h
Distance (nm)	Ag atom%	Ag atom% Sigma	In atom%	In atom% Sigma	Ga atom%	Ga atom% Sigma	S atom%	S atom% Sigma
0	14.8148	1.45029	1.85185	0.55039	31.4815	1.26405	51.8518	1.35989
0.5	17.5	1.40061	5	0.73101	24	0.89443	53.5	1.11664
1	23.0769	1.32501	6.59341	0.78045	21.4725	0.93586	48.8571	1.03753
1.5	25	1.09789	9.71429	0.78421	18.1429	0.63705	47.1429	0.84377
2	24.1429	1.05275	8.14286	0.65298	15	0.60356	52.7143	0.83962
2.5	25.7073	1.25874	8.94309	0.77191	14.2602	0.66544	51.0894	0.89302
3	26.1681	1.10349	8.40336	0.76298	13.3277	0.72395	52.1008	0.91589
3.5	26.9308	1.07881	12.5472	0.62846	12.3522	0.58661	48.1698	0.79178
4	29.0755	1.11051	8.80503	0.67418	13.7233	0.57737	48.3962	0.7861
4.5	27.1613	1.04565	7.16129	0.53312	13.0323	0.46047	52.6452	0.7848
5	27.2657	1.19064	7.39161	0.69557	17.8881	0.5413	47.4545	0.83278
5.5	28.7692	1.15787	6.29371	0.60924	15.6853	0.59199	49.2518	0.83573
6	24.9065	1.32786	5.60748	0.66724	16.1495	0.63167	53.3364	0.96568
6.5	22.3333	1.28218	4.66667	0.82516	26.2857	0.6799	46.7143	1.07871
7	14.9254	1.30601	2.49254	0.44441	33.3284	0.76013	49.2537	1.22156

## Sheet: Fig.4d
Distance (nm)	Ag atom%	Ag atom% Sigma	In atom%	In atom% Sigma	Ga atom%	Ga atom% Sigma	S atom%	S atom% Sigma	Zn atom%	Zn atom% Sigma	Cl atom%	Cl atom% Sigma
-1.35	5.45332	0.18643	3.02107	0.12871	14.8389	0.28351	51.193	0.40992	25.3522	0.35717	0.14156	0.03087
-1.05	6.05446	0.17853	2.93092	0.12551	14.149	0.27979	50.9224	0.40679	25.7502	0.35681	0.19299	0.03484
-0.75	6.92007	0.18993	3.03255	0.12644	14.2108	0.28101	51.2107	0.40181	24.5094	0.34618	0.11659	0.02746
-0.45	8.68928	0.2411	3.37933	0.14314	16.2099	0.30739	51.1541	0.42712	20.4015	0.34239	0.16594	0.03197
-0.15	11.8424	0.29549	4.48273	0.18923	18.4542	0.34713	50.3805	0.45724	14.723	0.3329	0.11709	0.03127
0.15	16.5648	0.37768	7.62969	0.27871	15.8408	0.3624	48.631	0.49437	11.2746	0.3257	0.05911	0.02412
0.45	21.9722	0.59095	8.17703	0.40558	15.8344	0.52565	49.4444	0.69807	4.49432	0.34369	0.07762	0.02915
0.75	23.2388	0.85996	10.7463	0.59824	13.0746	0.69115	50.209	0.95688	2.68209	0.35899	0.04925	0.02457
1.05	25.5392	1.23924	12.7048	0.94369	11.253	0.93043	49.5994	1.36076	0.87831	0.24871	0.0253	0.01527
1.35	26.1908	1.72828	13.0058	1.27868	10.9595	1.08569	49.6994	1.90007	0.14451	0.1444	0	0

## Sheet: Fig.4f
Distance (nm)	Ag atom%	Ag atom% Sigma	In atom%	In atom% Sigma	Ga atom%	Ga atom% Sigma	S atom%	S atom% Sigma	Zn atom%	Zn atom% Sigma	Cl atom%	Cl atom% Sigma
0	4.27196	0.49604	2.70758	0.39812	15.5235	0.88827	52.7076	1.22466	24.7292	1.05829	0.06017	0.06015
0.5	4.12068	0.53918	1.766	0.35729	16.1148	0.99734	52.3915	1.35476	25.5335	1.18284	0.07358	0.07356
1	5.52447	0.63156	3.58541	0.48224	14.1274	1.05839	51.2779	1.51607	25.4848	1.32418	0	0
1.5	7.87879	0.93796	3.27273	0.61944	14.1818	1.21459	49.9394	1.74078	24.7273	1.50203	0	0
2	8.35735	0.74283	3.89914	0.57937	13.2392	0.84778	50.4323	1.34202	24.0721	1.16338	0	0
2.5	10.3746	0.95217	6.02007	0.68778	13.0535	1.0615	49.4816	1.43695	21.0702	1.17921	0	0
3	12.4186	1.13785	9.2093	0.74817	14.6279	1.22212	48.0465	1.8305	15.6977	1.38689	0	0
3.5	14.9153	1.03705	12.2034	0.95288	17.6271	1.10928	51.1864	1.45515	4.0678	0.57507	0	0
4	17.4503	0.90999	11.9767	0.58568	17.8731	0.91741	51.4313	1.14814	1.05708	0.23512	0.21142	0.1056
4.5	17.8406	1.05263	13.0725	0.96311	19.8696	1.09393	48.6377	1.33819	0.57971	0.20436	0	0
5	24.5708	1.47398	14.6119	1.19344	11.8721	1.09287	48.4886	1.68721	0.45662	0.22779	0	0
5.5	23.0909	1.44156	19	1.3484	7.72727	0.90014	50.1818	1.68438	0	0	0	0
6	29.8642	1.53929	15.8371	1.22793	6.33484	0.81928	47.9638	1.68029	0	0	0	0
6.5	27.5598	1.60939	18.4969	1.57094	4.40252	0.81348	48.283	1.97379	1.25786	0.31347	0	0
7	21.9269	1.19241	12.6246	0.95717	12.6246	0.95717	52.4917	1.43919	0.33223	0.16584	0	0
7.5	20.0575	0.71137	7.01915	0.43984	20.3502	0.79372	51.8892	0.92451	0.68399	0.15242	0	0
8	17.5975	0.47772	7.36131	0.31394	22.7661	0.58443	51.8866	0.68815	0.3885	0.0867	0	0
8.5	14.9741	0.377	5.13161	0.40451	14.3517	0.38208	49.1499	0.57514	16.3927	0.44989	0	0
9	4.60327	0.25787	3.27075	0.21888	16.172	0.45308	51.1205	0.61512	24.8334	0.53165	0	0
9.5	5.16474	0.33021	2.58237	0.23665	15.9118	0.50033	52.3393	0.74435	23.9127	0.65375	0.08905	0.0445
10	5.54622	0.27087	2.96919	0.20087	16.4146	0.43836	50.7003	0.59167	24.2017	0.50688	0.16807	0.04848
10.5	6.89433	0.32156	4.12371	0.25236	13.6598	0.43587	50.9665	0.63447	24.3557	0.54477	0	0
11	10.0341	0.53089	6.81576	0.41121	14.164	0.56894	48.3259	0.81364	20.6603	0.66062	0	0
11.5	13.6762	0.58189	8.83607	0.47662	13.6762	0.58189	47.3689	0.78524	16.0328	0.61531	0.40984	0.10225
12	13.9318	0.47746	11.6863	0.37729	9.35248	0.45567	48.0057	0.665	17.0237	0.5258	0	0
12.5	11.6083	0.46591	8.74153	0.45183	10.5595	0.43135	49.9961	0.69827	19.0158	0.5616	0.0788	0.03939
13	6.79432	0.31271	5.31192	0.27869	14.021	0.43145	49.5367	0.6213	24.336	0.53323	0	0
13.5	6.8609	0.38749	4.9812	0.33348	14.0038	0.53194	50.094	0.76642	23.9662	0.65434	0.09398	0.04697
14	10.4914	0.55837	3.05445	0.31355	13.413	0.62096	50.7304	0.91095	22.3108	0.7586	0	0
14.5	14.299	0.67125	7.76217	0.52723	11.6565	0.61998	48.6718	0.92485	17.6106	0.74037	0	0
15	17.4269	0.94842	7.86717	0.64954	13.37	0.78553	47.1044	1.03957	14.0418	0.75669	0.18975	0.09479
15.5	16.9765	1.07479	9.01044	0.83055	19.0653	1.10726	51.0313	1.22658	3.91645	0.49561	0	0
16	17.6638	1.01778	9.40171	0.7789	22.792	1.11954	49.2878	1.33427	0.8547	0.24567	0	0
16.5	20.7942	1.20731	9.89711	0.91792	18.8296	1.19005	48.8714	1.38823	1.60772	0.35659	0	0
17	24.0563	1.06334	13.3803	0.82472	14.0235	0.86557	48.0704	1.20535	0.46948	0.1656	0	0
17.5	23.6442	0.98947	10.6291	0.71774	13.3059	0.91915	51.5532	1.15975	0.86768	0.21598	0	0
18	20.4365	0.89808	9.52381	0.65377	16.8809	0.79265	52.7619	1.10853	0.39683	0.14002	0	0
18.5	13.5017	0.50431	4.61672	0.30967	20.4704	0.59542	50.1045	0.72263	11.2195	0.16197	0.08711	0.04354
19	7.38814	0.4219	5.41103	0.3649	17.1696	0.60825	50.5723	0.8064	19.2508	0.63592	0.20812	0.0735
19.5	6.14286	0.4867	3.71429	0.47296	14.4286	0.62347	50.1429	0.94491	25.2857	0.79874	0.28571	0.10087
20	5.82609	0.88549	3.3913	0.86257	14.5652	0.96966	51.3043	1.64789	24.913	1.4063	0	0

## Sheet: Fig.5c
Distance (nm)	Ag atom%	Ag atom% Sigma	In atom%	In atom% Sigma	Ga atom%	Ga atom% Sigma	S atom%	S atom% Sigma	Zn atom%	Zn atom% Sigma
0	7.13679	0.37519	1.86916	0.19738	14.7834	0.51729	51.9116	0.72817	24.1291	0.62358
0.5	6.77165	0.49855	3.46457	0.36287	15.2756	0.71382	49.9213	0.99209	24.5669	0.85416
1	17.8244	0.88227	10.4122	0.58082	13.9785	1.03801	47.3907	0.86365	10.0358	0.89946
1.5	18.6869	0.7997	9.93266	0.61361	21.5488	0.84351	49.1583	1.02562	0.6734	0.16778
2	20.0445	0.94465	14.9221	0.84076	16.4855	0.91597	47.8797	1.17581	0.66815	0.19223
2.5	23.4777	1.2295	16.5159	1.07252	11.7388	0.94076	47.949	1.40046	0.31847	0.15898
3	24.7736	1.30752	15.3396	1.07648	8.54717	0.81133	51.3396	1.52994	0	0
3.5	29.2905	1.48	17.2573	1.24424	4.80913	0.75339	48.6431	1.60427	0	0
4	28.8829	1.0765	12.6126	1.11409	7.65766	0.89236	49.946	1.17237	0.9009	0.31708
4.5	24.7978	1.121	13.2075	0.87889	12.1294	0.84747	49.5957	1.29789	0.26954	0.13459
5	21.0818	0.74419	7.31707	0.4932	18.6514	0.73771	52.2324	0.94354	0.71736	0.15983
5.5	17.6796	0.50393	5.94728	0.30878	22.7899	0.59731	52.3666	0.70617	1.21655	0.1561
6	16.3002	0.40378	4.47992	0.37333	14.8547	0.35337	48.6826	0.53897	15.6826	0.40756
6.5	8.98767	0.25759	5.22388	0.2004	14.7956	0.31978	48.1506	0.45001	22.8099	0.37792
7	4.71698	0.27516	3.03235	0.22256	15.2291	0.46635	51.9542	0.64847	24.8652	0.56101

## Sheet: Fig.5d
Distance (nm)	Ag atom%	Ag atom% Sigma	In atom%	In atom% Sigma	Ga atom%	Ga atom% Sigma	S atom%	S atom% Sigma	Zn atom%	Zn atom% Sigma
0	4.85175	0.55774	2.42588	0.39938	14.6253	0.72876	52.3342	1.28748	25.7628	1.16251
0.5	5.1514	0.34851	1.5873	0.21837	15.7216	0.56202	51.5556	0.86816	25.9841	0.77552
1	8.00416	0.43745	2.4948	0.25143	13.2017	0.5457	51.2474	0.80578	25.052	0.69853
1.5	11.4369	0.43087	4.39883	0.27763	16.7889	0.50602	53.2522	0.67446	14.1232	0.45712
2	16.2254	0.5387	4.09906	0.2897	21.1426	0.61623	50.0811	0.72679	8.45175	0.17477
2.5	27.163	0.9976	8.26157	0.68059	15.0785	0.7562	48.6921	1.12102	0.80483	0.2004
3	26.07	1.11926	14.786	1.10709	7.00389	0.79599	52.1401	1.55803	0	0
3.5	31.1837	1.44402	17.3469	1.35233	2.55102	0.5631	48.9184	1.67975	0	0
4	29.2128	1.24768	16.8723	1.2496	5.95745	0.77202	47.9575	1.62548	0	0
4.5	28.1096	1.0792	16.4657	1.11094	7.9589	0.91402	47.4657	1.44631	0	0
5	19.4	0.88421	12.8	0.79403	18.4	0.82796	48.4	1.11746	1	0.22249
5.5	16.5884	0.73576	8.66823	0.52631	22.3177	0.83639	51.6432	0.98845	0.78247	0.17428
6	15.9536	0.56056	3.22165	0.31693	22.8093	0.75314	52.8247	0.87616	5.19072	0.26274
6.5	14.0722	0.61356	4.10959	0.35027	13.4496	0.60201	51.5567	0.8818	16.5629	0.65593
7	6.44921	0.44106	2.48307	0.26139	14.8352	0.52212	52.0474	0.83833	24.0722	0.73747
7.5	4.17919	0.4716	2.31214	0.40398	15.4046	0.82071	52.3584	1.3331	25.7457	1.20354

## Sheet: Fig.5g
Distance (nm)	Ag atom%	Ag atom% Sigma	In atom%	In atom% Sigma	Ga atom%	Ga atom% Sigma	S atom%	S atom% Sigma	Zn atom%	Zn atom% Sigma
0	6.70038	0.4445	3.53982	0.32851	11.2516	0.56178	52.9709	0.88733	25.5373	0.77524
0.5	8.53933	0.46839	2.80899	0.27693	11.7978	0.54065	52.3595	0.83707	24.4944	0.72077
1	9.23711	0.66194	5.11856	0.49022	13.6598	0.61641	49.0103	0.88592	22.9742	0.71761
1.5	14.6184	0.9165	7.5	0.67062	16.2829	0.74867	47.2368	0.94774	14.1974	0.61363
2	14.9105	0.95621	8.18408	0.84369	21.8906	1.03119	49.2935	1.22784	5.72139	0.57918
2.5	19.7692	0.98402	9.23077	0.80282	19.9231	1.19973	49.8462	1.38674	1.23077	0.30579
3	23.2558	1.01865	12.093	0.78617	15.0698	0.94725	48.1861	1.19743	1.39535	0.28283
3.5	25.0602	1.06364	14.5301	0.81256	12.3133	0.9493	47.8554	1.2179	0.24096	0.12034
4	25.1538	1.11268	14.8205	0.84644	10.359	0.88785	48.641	1.2611	1.02564	0.25509
4.5	23.0624	0.91572	13.7996	0.74977	14.7448	0.77077	48.0151	1.0861	0.37807	0.13342
5	17.582	0.54902	8.50779	0.37339	18.9652	0.58113	52.9285	0.7473	2.0165	0.21278
5.5	9.18367	0.42107	4.7415	0.2767	22.534	0.60917	52.1429	0.72154	11.2279	0.37756
6	10.4726	0.77279	4.59519	0.48972	14.035	0.76101	49.8906	1.16945	21.0066	0.95276
6.5	7.8534	0.68819	3.66492	0.48069	16.4921	0.94938	48.4293	1.27848	23.2984	1.08144
7	7.20189	0.77057	3.10095	0.55692	15.7729	1.02358	48.8959	1.4038	24.7129	1.1766

[truncated: 14 more sheets: Fig.5h, Fig.6b, Suppl Fig.1a, Suppl Fig.1b, Suppl Fig.4, Suppl Fig.15a, Suppl Fig.15b, Suppl Fig.15c, Suppl Fig.15d, Suppl Fig.15e, Suppl Fig.15f, Suppl Fig.16, Suppl Fig.17, Suppl FIg.20]
